# Supplementary material for: The radiation of New Zealand’s skinks and geckos is associated with distinct viromes
Source: BMC Ecol Evol. 2024 Jun 13;24:81. doi: 10.1186/s12862-024-02269-4 (PMC11170836; doi:10.1186/s12862-024-02269-4)
Supplement: Supplementary file 1 — Supplementary Material 1: Supplementary Table 1. Data surrounding skink and gecko library pooling and sampling site locations. [file 12862_2024_2269_MOESM1_ESM.xlsx]

## Sheet: Sheet1
Library	Paired reads	Species	Location	Latitude	Longitude	Number of pooled indivudals	Proportion of reads that are viral
S1	53752602	Lampropholis delicata	Shakespear Regional Park	-36.6067	174.825	18	0.0550634
S2	45532217	Lampropholis delicata	Shakespear Regional Park	-36.6067	174.825	18	0.0045656
S3	44153016	Dactylocnemis pacificus	Shakespear Regional Park	-36.6067	174.825	11	0.0396418
S4	52617162	Oligosoma aeneum	Shakespear Regional Park	-36.6067	174.825	15	0.178766
S5	36310491	Oligosoma aeneum	Rangitoto Island	-36.7853	174.864	9	0.11533
S6	47925482	Oligosoma moco	Shakespear Regional Park	-36.6067	174.825	19	0.0412023
S7	44464610	Oligosoma moco	Rangitoto Island	-36.7853	174.864	4	0.000479617
S8	46721021	Oligosoma ornatum	Shakespear Regional Park	-36.6067	174.825	11	0.0274763
S9	45375638	Oligosoma suteri	Rangitoto Island	-36.7853	174.864	20	0.0380247
S10	45464194	Woodworthia maculata	Rangitoto Island	-36.7853	174.864	13	0.0619593
S11	52746732	Oligosoma salmo	Auckland Zoo	-36.8641	174.72	11	0.203736
S12	63205781	Oligosoma aeneum	Matiu/Somes Island	-41.2571	174.866	10	0.0790713
S13	72112006	Oligosoma kokowai	Matiu/Somes Island	-41.2571	174.866	18	1.16721
S14	58502859	Woodworthia maculata	Matiu/Somes Island	-41.2571	174.866	36	0.325181
S15	64580948	Woodworthia maculata	Matiu/Somes Island	-41.2571	174.866	36	0.189994
S16	65260929	Woodworthia maculata	Matiu/Somes Island	-41.2571	174.866	36	0.139801
