# Supplementary material for: The radiation of New Zealand’s skinks and geckos is associated with distinct viromes
Source: BMC Ecol Evol. 2024 Jun 13;24:81. doi: 10.1186/s12862-024-02269-4 (PMC11170836; doi:10.1186/s12862-024-02269-4)
Supplement: Supplementary file 2 — Supplementary Material 2: Supplementary Table 2. Data surrounding the viral contigs that were identified in this study and the top BLASTp results. [file 12862_2024_2269_MOESM2_ESM.xlsx]

## Sheet: Sheet1
Skink library	Virus Name	Transcript ID	Species/Family/Order	Host	Location	NCBI accession	Sequence length (aa)	Top viral aminio acid seqeunce hit in NCBI nr Database (GenBank Accession)	AA similarity (%)	e-value	Comments
S1	Rainbow skink circovirus	TRINITY_DN329754_c0_g1_i1_len268	Circoviridae	Lampropholis delicata	Shakespear Regional Park	PP272786	89	replication-associated protein [Delphin virus 1] QSX73076.1	61.29	3e-18
S2		TRINITY_DN68349_c1_g2_i1_len465	Circoviridae	Lampropholis delicata	Shakespear Regional Park	PP272787	96	replication-associated protein [Delphin virus 1] QSX73076.1	61.29	2e-18
S9	Suter’s skink chuvirus	TRINITY_DN40343_c4_g1_i1_len10633	Chuviridae	Oligosoma suteri	Rangitoto Island	PP272788	2173	RNA-dependent RNA polymerase [Herr Frank virus 1] QHX39772.1	52.59	0
S2	Rainbow skink amnoonvirus	TRINITY_DN291878_c0_g1_i1_len616	Amnoonviridae	Lampropholis delicata	Shakespear Regional Park	PP272789	205	RNA-dependent RNA polymerase subunit PB1 [Lauta virus] QKU37010.1	39.44	4e-29
S12	Copper skink astrovirus	TRINITY_DN66980_c0_g1_i9_len5634	Astroviridae	Oligosoma aeneum	Matiu/Somes Island	PP272790	573	ORF1ab [Astroviridae sp.] UCS96447.1	51.69	7e-51
S16	Common gecko astrovirus	TRINITY_DN221538_c0_g1_i1_len303	Astroviridae	Woodworthia maculatus	Matiu/Somes Island	PP272791	101	ORF1ab [Zhejiang chinese fire belly newt astrovirus 1] AVM87170.1	68.04	2e-34
S1	Rainbow skink hepevirus	TRINITY_DN160492_c0_g1_i1_len5688	Hepeviridae	Lampropholis delicata	Shakespear Regional Park	PP272792	1273	TPA: nonstructural protein [Red-eared slider hepevirus] DAZ91124.1	51.68	9e-93
S1	Rainbow skink picornavirus 1	TRINITY_DN288154_c0_g1_i1_len208	Picornaviridae	Lampropholis delicata	Shakespear Regional Park	PP272793	68	polyprotein [Tortoise rafivirus A] YP_009026385.1	75.76	3e-29
S2	Rainbow skink picornavirus 2	TRINITY_DN13122_c0_g3_i1_len1969_1043_842	Picornaviridae	Lampropholis delicata	Shakespear Regional Park	PP272794	1227	TPA: polyprotein [Red-eared slider pemapivirus] DAZ91113.1	55.9	0
S4	Copper skink picornavirus	TRINITY_DN2991_c0_g1_i2_len9830	Picornaviridae	Oligosoma aeneum	Shakespear Regional Park	PP272795	3006	TPA: polyprotein [Red-eared slider pemapivirus] DAZ91113.1	56.11	0
S9	Suter's skink picornavirus	TRINITY_DN371357_c0_g1_i1_len373	Picornaviridae	Oligosoma suteri	Rangitoto Island	PP272796	124	polyprotein [Picornaviridae sp.] UCS96340.1	52.42	1e-33
S1	Rainbow skink hantavirus	TRINITY_DN198760_c0_g1_i1_len765	Hantaviridae	Lampropholis delicata	Shakespear Regional Park	PP272797	254	RNA-dependent RNA polymerase [Fugong virus] YP_009362034.1	67.73	2e-113
S13	Northern spotted skink hantavirus	TRINITY_DN376122_c0_g1_i1_len279	Hantaviridae	Oligosoma kokowai	Matiu/Somes Island	PP272798	92	RNA-dependent RNA polymerase [Orthohantavirus seoulense] UXK58061.1	44.09	0
S13	Northern spotted skink adenovirus	TRINITY_DN6278_c0_g3_i2_len3001	Adenoviridae	Oligosoma kokowai	Matiu/Somes Island	PP272799	772	DNA polymerase [Duck adenovirus 1] QGX86418.1	50.88	0
S7	Moko skink parvovirus	TRINITY_DN132319_c0_g1_i1_len1324	Parvoviridae	Oligosoma moco	Rangitoto Island	PP272800	404	nonstructural protein 1 [Chapparvovirus sp.] QNA42602.1	51.74	2e-139
S16	Common gecko associated bunya-like virus	TRINITY_DN15368_c0_g2_i3_len2793	Phenuiviridae	Woodworthia maculatus	Matiu/Somes Island	PP272801	931	/	/	/	PHYYRE2 Hit
S13	Northern spotted skink calicivirus	TRINITY_DN352589_c0_g1_i1_len452	Caliciviridae	Oligosoma kokowai	Matiu/Somes Island	PP272802	150	polyprotein [Zhejiang gunthers frog calicivirus 2] AVM87548.1	37.91	1e-22
